# Supplementary material for: ﻿A new species of Orchomenella (Amphipoda, Tryphosidae) described from hydrothermal vent in the Okinawa Trough, Northwest Pacific
Source: Zookeys. 2023 Nov 21;1184:261–71. doi: 10.3897/zookeys.1184.111420 (PMC10685354; doi:10.3897/zookeys.1184.111420)
Supplement: XML Treatment for Orchomenella compressa [file zookeys.1184.111420-treatment1.xml]

<!DOCTYPE tp:taxon-treatment
  PUBLIC "-//TaxonX//DTD Taxonomic Treatment Publishing DTD v0 20100105//EN" "tax-treatment-NSO.dtd">
<tp:taxon-treatment xmlns:tp="http://www.plazi.org/taxpub"><tp:treatment-meta><kwd-group><label>Taxon classification</label><kwd>
              <named-content content-type="kingdom">Animalia</named-content>
            </kwd><kwd>
              <named-content content-type="order">Amphipoda</named-content>
            </kwd><kwd>
              <named-content content-type="family">Tryphosidae</named-content>
            </kwd></kwd-group><mixed-citation publication-type="journal"><person-group><name><surname>Wang</surname><given-names>Yanrong</given-names></name><name><surname>Sha</surname><given-names>Zhongli</given-names></name><name><surname>Ren</surname><given-names>Xianqiu</given-names></name></person-group><article-title>﻿A new species of <italic><tp:taxon-name><tp:taxon-name-part taxon-name-part-type="genus" reg="Orchomenella">Orchomenella</tp:taxon-name-part></tp:taxon-name></italic> (<tp:taxon-name><tp:taxon-name-part taxon-name-part-type="order">Amphipoda</tp:taxon-name-part></tp:taxon-name>, <tp:taxon-name><tp:taxon-name-part taxon-name-part-type="family">Tryphosidae</tp:taxon-name-part></tp:taxon-name>) described from hydrothermal vent in the Okinawa Trough, Northwest Pacific</article-title><source>Zookeys</source><day>21</day><month>11</month><year>2023</year><volume>1184</volume><fpage>261</fpage><lpage>271</lpage><pub-id pub-id-type="doi">10.3897/zookeys.1184.111420</pub-id></mixed-citation></tp:treatment-meta><tp:nomenclature><label>﻿</label><tp:taxon-name>
            <object-id xmlns:xlink="http://www.w3.org/1999/xlink" content-type="arpha" xlink:type="simple">36129687-51E7-53D1-B53E-FC2330C3657B</object-id>
            <tp:taxon-name-part taxon-name-part-type="genus" reg="Orchomenella">Orchomenella</tp:taxon-name-part>
            <tp:taxon-name-part taxon-name-part-type="species" reg="compressa">compressa</tp:taxon-name-part>
            <object-id xmlns:xlink="http://www.w3.org/1999/xlink" content-type="zoobank" xlink:type="simple">https://zoobank.org/269C63F4-CFA2-45B1-9D5A-55CBFB4EED02</object-id>
          </tp:taxon-name><tp:taxon-status xmlns:xlink="http://www.w3.org/1999/xlink" xlink:type="simple">sp. nov.</tp:taxon-status><xref ref-type="fig" rid="F1">Figs 1</xref><xref ref-type="fig" rid="F2">, 2</xref><xref ref-type="fig" rid="F3">, 3</xref><xref ref-type="fig" rid="F4">, 4</xref></tp:nomenclature><tp:treatment-sec sec-type="material" id="SECID0E1JAE"><title>Materials examined.</title><p><bold><italic>Holotype</italic>.</bold> MBM 286555, ♀ (6.2 mm), dissected, Okinawa Trough, <named-content xmlns:xlink="http://www.w3.org/1999/xlink" content-type="dwc:verbatimCoordinates" xlink:type="simple"><named-content content-type="geo-json" specific-use="{&#34;type&#34;:&#34;Point&#34;,&#34;coordinates&#34;:[126.966667,27.550000]}" id="NCID0EIKAE" xlink:type="simple">27°33'N, 126°58'E</named-content></named-content>, RY0067, ROV-3, depth 1243 m, 16 April 2014. <bold><italic>Paratype</italic></bold>: MBM 286555, ♂ (5.6 mm), same collection data as holotype.</p></tp:treatment-sec><tp:treatment-sec sec-type="material" id="SECID0EQKAE"><title>Additional materials.</title><p>MBM 286566, 4♀♂, Okinawa Trough, <named-content xmlns:xlink="http://www.w3.org/1999/xlink" content-type="dwc:verbatimCoordinates" xlink:type="simple"><named-content content-type="geo-json" specific-use="{&#34;type&#34;:&#34;Point&#34;,&#34;coordinates&#34;:[126.966667,27.550000]}" id="NCID0EZKAE" xlink:type="simple">27°33'N, 126°58'E</named-content></named-content>, RY0069, ROV-3, depth 1243 m, 16 Apr. 2014.</p></tp:treatment-sec><tp:treatment-sec sec-type="description" id="SECID0E5KAE"><title>Description.</title><p>Body smooth; epimerons 1–3 smooth, posteroventral margin rounded; urosomite 1 bearing dorsal notch. Head: head deeper than long; lateral cephalic lobe large, subtriangular, subacute apically. Eyes: no trace visible in ethanol-preserved materials. Antenna 1 with peduncular article 1 longest, length ~1.5× width, without dorsodistal protrusion, article 3 subequal to article 2; flagellum 9-articulate, with callynophore, without calceoli; accessory flagellum long, 5-articulate, article 1 longest, not forming cap. Antenna 2 longer than antenna 1; peduncle without brush setae, article 4 longer than article 5; flagellum 7-articulate, shorter than peduncle, without calceoli.</p><p><bold><italic>Mouthparts</italic>.</bold> Upper and lower lip typical for the genus. Mandible incisors symmetrical, smooth, subtriangular; left lacinia mobilis a long, slender peg; accessory setal row without distal setal tuft, both left and right with 3 short, slender, simple setae; molar well developed, columnar; palp 3-articulate, attached lower than molar, article 1 shortest, article 3 blade-like, shorter than article 2, fringed with long simple setae. Maxilla 1 with inner plate narrow with 2 pappose apical setae; outer plate with 11 setal-teeth in 7/4 crown arrangement; palp large, 2-articulate, with 9 terminal short robust setae and 1 long, plumose seta. Maxilla 2 inner plate narrower and slightly shorter than outer plate. Maxilliped with inner plate rectangular, distal margin with teeth and 1 or 2 robust setae; outer plate does not extend to distal margin of palp article 3, with 2 apical, robust setae; palp 4-articulate, dactylus nearly as long as article 3, unguis present.</p><fig id="F1" position="float" orientation="portrait"><object-id xmlns:xlink="http://www.w3.org/1999/xlink" content-type="doi" xlink:type="simple">10.3897/zookeys.1184.111420.figure1</object-id><object-id xmlns:xlink="http://www.w3.org/1999/xlink" content-type="arpha" xlink:type="simple">6320827A-EE92-564C-B754-8815D9F59275</object-id><label>Figure 1.</label><caption><p><italic><tp:taxon-name><tp:taxon-name-part taxon-name-part-type="genus" reg="Orchomenella">Orchomenella</tp:taxon-name-part><tp:taxon-name-part taxon-name-part-type="species" reg="compressa">compressa</tp:taxon-name-part></tp:taxon-name></italic> sp. nov., MBM 286555 <bold>A</bold> holotype, ♀ (6.2 mm) <bold>B</bold> paratype, ♂ (5.6 mm).</p></caption><graphic xmlns:xlink="http://www.w3.org/1999/xlink" xlink:href="zookeys-1184-261_article-111420__-g001.jpg" position="float" orientation="portrait" xlink:type="simple" id="oo_940240.jpg"><uri content-type="original_file" xlink:type="simple">https://binary.pensoft.net/fig/940240</uri></graphic></fig><p>Coxae 1–4 longer than broad, overlapping. Gills present on coxae 2–7; pereopod 5 and 6 bearing accessory gill. Oostegites slender, present on coxae 2–5.</p><p><bold><italic>Pereopods</italic>.</bold> Gnathopod 1 subchelate; coxa anterior margin slightly concave, posterior margin nearly straight; basis slender, anterior margin fringed with thin, simple setae; ischium shorter than merus; merus shorter than carpus, with distal margin bearing 4 long setae; carpus slightly shorter than propodus; propodus subrectangular, posterior margin straight, posterodistal corner with a group of simple setae, without robust setae; dactylus simple, as long as palm. Gnathopod 2 minutely chelate, with distal 3 articles distinctly compressed compared to other articles; coxa large, subequal in size to coxa 3; ischium 1.8× longer than merus; carpus compressed, 1.6× longer than propodus, posterior margin strongly convex, anterior margin nearly straight; propodus subrectangular; dactylus reaching corner of palm, tufts of setae covering most of distal part of propodus. Pereopod 3 coxa large; merus with posterior margin bearing simple, long setae; propodus with posterior margin bearing small, robust setae; dactylus slender. Pereopod 4 coxa large, with large posteroventral lobe, anterior margin convex; ischium to carpus with posterior margin bearing simple, long setae; propodus nearly as long as merus, posterior margin with small robust setae; dactylus slender. Pereopod 5 coxa slightly deeper than wide, posterior lobe slightly larger than anterior one; basis broadly expanded with posterior and anterior margin bearing small robust setae; merus longer than carpus, slightly expanded posteriorly; propodus with anterior margin bearing 4 small, robust setae; dactylus slender. Pereopod 6 coxa posterior lobate; basis expanded, posterior and anterior margin bearing small, robust setae; merus subequal in length to carpus, anterior margin with robust setae, posterior margin bearing 1 distal and 1 subdistal seta; propodus with small, robust setae along anterior and posterior margins; dactylus slender. Pereopod 7 with coxa small; basis wider than that of pereopod 6, posterior margin broadly rounded; distal 5 articles similar to that of pereopod 6.</p><fig id="F2" position="float" orientation="portrait"><object-id xmlns:xlink="http://www.w3.org/1999/xlink" content-type="doi" xlink:type="simple">10.3897/zookeys.1184.111420.figure2</object-id><object-id xmlns:xlink="http://www.w3.org/1999/xlink" content-type="arpha" xlink:type="simple">54BE22C6-B530-59F1-AA04-0E35CDB36515</object-id><label>Figure 2.</label><caption><p><italic><tp:taxon-name><tp:taxon-name-part taxon-name-part-type="genus" reg="Orchomenella">Orchomenella</tp:taxon-name-part><tp:taxon-name-part taxon-name-part-type="species" reg="compressa">compressa</tp:taxon-name-part></tp:taxon-name></italic> sp. nov., MBM 286555, holotype, ♀ (6.2 mm): UL, upper lip; LL, lower lip; Md L, left mandible; M×2, maxilla 2; Mxp, maxilliped; U1 L, left uropod 1; U2 L, left uropod 2; U3 L, left uropod 3; T, telson.</p></caption><graphic xmlns:xlink="http://www.w3.org/1999/xlink" xlink:href="zookeys-1184-261_article-111420__-g002.jpg" position="float" orientation="portrait" xlink:type="simple" id="oo_940241.jpg"><uri content-type="original_file" xlink:type="simple">https://binary.pensoft.net/fig/940241</uri></graphic></fig><p><bold><italic>Uropods and telson</italic>.</bold> Uropod 1 peduncle longer than rami, with 4 dorsomedial and 1 apicomedial robust setae; outer ramus slightly longer than inner ramus; inner ramus with 2 dorsal robust setae. Uropod 2 peduncle subequal in length to rami, with 1 apicolateral, 1 dorsolateral, and 1 apicomedial robust seta; outer ramus slightly longer than inner ramus, with 3 dorsal, robust setae; inner ramus with 2 dorsal, robust setae. Uropod 3 peduncle slightly shorter than outer ramus, with 6 robust setae; outer ramus 2-articulate, article 1 with 2 lateral and 2 distal robust setae, article 2 about 0.5× length of article 1; inner ramus not reaching to base of article 2 of outer ramus, with 2 lateral robust setae. Telson cleft, about 68%, bearing 3 dorsal and 1 apical robust setae on each side.</p><fig id="F3" position="float" orientation="portrait"><object-id xmlns:xlink="http://www.w3.org/1999/xlink" content-type="doi" xlink:type="simple">10.3897/zookeys.1184.111420.figure3</object-id><object-id xmlns:xlink="http://www.w3.org/1999/xlink" content-type="arpha" xlink:type="simple">660E86DF-E1A8-5C26-9BC4-244F98A4B0CF</object-id><label>Figure 3.</label><caption><p><italic><tp:taxon-name><tp:taxon-name-part taxon-name-part-type="genus" reg="Orchomenella">Orchomenella</tp:taxon-name-part><tp:taxon-name-part taxon-name-part-type="species" reg="compressa">compressa</tp:taxon-name-part></tp:taxon-name></italic> sp. nov., MBM 286555, paratype, ♂ (5.6 mm): Md R, right mandible; M×1 R, right maxilla 1 with SEM picture of outer plate; A1, antenna 1; A2, antenna 2; G1 R, right gnathopod; G2 R, right gnathopod 2.</p></caption><graphic xmlns:xlink="http://www.w3.org/1999/xlink" xlink:href="zookeys-1184-261_article-111420__-g003.jpg" position="float" orientation="portrait" xlink:type="simple" id="oo_940242.jpg"><uri content-type="original_file" xlink:type="simple">https://binary.pensoft.net/fig/940242</uri></graphic></fig><fig id="F4" position="float" orientation="portrait"><object-id xmlns:xlink="http://www.w3.org/1999/xlink" content-type="doi" xlink:type="simple">10.3897/zookeys.1184.111420.figure4</object-id><object-id xmlns:xlink="http://www.w3.org/1999/xlink" content-type="arpha" xlink:type="simple">B1DE2A61-EE3F-5925-BA2A-6252BF260CBC</object-id><label>Figure 4.</label><caption><p><italic><tp:taxon-name><tp:taxon-name-part taxon-name-part-type="genus" reg="Orchomenella">Orchomenella</tp:taxon-name-part><tp:taxon-name-part taxon-name-part-type="species" reg="compressa">compressa</tp:taxon-name-part></tp:taxon-name></italic> sp. nov., MBM 286555, holotype, ♀ (6.2 mm): P3 L, left pereopod 3; P4 L, left pereopod 4; P5 L, left pereopod 5; P6 L, left pereopod 6; P7 L, left pereopod 7; H, head; A1, antenna 1; A2, antenna 2; E1–3, epimeral plates 1–3.</p></caption><graphic xmlns:xlink="http://www.w3.org/1999/xlink" xlink:href="zookeys-1184-261_article-111420__-g004.jpg" position="float" orientation="portrait" xlink:type="simple" id="oo_940243.jpg"><uri content-type="original_file" xlink:type="simple">https://binary.pensoft.net/fig/940243</uri></graphic></fig></tp:treatment-sec><tp:treatment-sec sec-type="etymology" id="SECID0E4OAE"><title>Etymology.</title><p>From the Latin <italic><tp:taxon-name><tp:taxon-name-part taxon-name-part-type="genus" reg="Orchomenella"/><tp:taxon-name-part taxon-name-part-type="species" reg="compressa">compressa</tp:taxon-name-part></tp:taxon-name></italic> (= compressed), referring to the compressed distal 3 articles of the gnathopod 2.</p></tp:treatment-sec><tp:treatment-sec sec-type="distribution" id="SECID0ENPAE"><title>Distribution.</title><p>Presently known only from Okinawa Trough, at a depth of 1243 m.</p></tp:treatment-sec><tp:treatment-sec sec-type="remarks" id="SECID0ESPAE"><title>Remarks.</title><p>This is the first time that a species of <italic><tp:taxon-name><tp:taxon-name-part taxon-name-part-type="genus" reg="Orchomenella">Orchomenella</tp:taxon-name-part></tp:taxon-name></italic> has been reported from hydrothermal vents. The new species can be distinguished from other <italic><tp:taxon-name><tp:taxon-name-part taxon-name-part-type="genus" reg="Orchomenella">Orchomenella</tp:taxon-name-part></tp:taxon-name></italic> species in lacking of eyes and having the distal three articles of gnathopod 2 compressed. The new species is morphologically most similar to <italic><tp:taxon-name><tp:taxon-name-part taxon-name-part-type="genus" reg="Orchomenella">O.</tp:taxon-name-part><tp:taxon-name-part taxon-name-part-type="species" reg="tabasco">tabasco</tp:taxon-name-part></tp:taxon-name></italic> (Barnard, 1967), which was collected from the Cedros Trench at 1720–1728 m. However, <italic><tp:taxon-name><tp:taxon-name-part taxon-name-part-type="genus" reg="Orchomenella">O.</tp:taxon-name-part><tp:taxon-name-part taxon-name-part-type="species" reg="compressa">compressa</tp:taxon-name-part></tp:taxon-name></italic> sp. nov. differs from <italic><tp:taxon-name><tp:taxon-name-part taxon-name-part-type="genus" reg="Orchomenella">O.</tp:taxon-name-part><tp:taxon-name-part taxon-name-part-type="species" reg="tabasco">tabasco</tp:taxon-name-part></tp:taxon-name></italic> by following characters: carpus of the gnathopod 1 shorter than propodus in the new species, rather than subequal in length in <italic><tp:taxon-name><tp:taxon-name-part taxon-name-part-type="genus" reg="Orchomenella">O.</tp:taxon-name-part><tp:taxon-name-part taxon-name-part-type="species" reg="tabasco">tabasco</tp:taxon-name-part></tp:taxon-name></italic>, and telson cleft more than 50% in the new species, rather than cleft only 40% in <italic><tp:taxon-name><tp:taxon-name-part taxon-name-part-type="genus" reg="Orchomenella">O.</tp:taxon-name-part><tp:taxon-name-part taxon-name-part-type="species" reg="tabasco">tabasco</tp:taxon-name-part></tp:taxon-name></italic> (<xref ref-type="bibr" rid="B1">Barnard 1967</xref>). The molecular analysis shows <italic><tp:taxon-name><tp:taxon-name-part taxon-name-part-type="genus" reg="Orchomenella">O.</tp:taxon-name-part><tp:taxon-name-part taxon-name-part-type="species" reg="compressa">compressa</tp:taxon-name-part></tp:taxon-name></italic> sp. nov. clustering with <italic><tp:taxon-name><tp:taxon-name-part taxon-name-part-type="genus" reg="Orchomenella">O.</tp:taxon-name-part><tp:taxon-name-part taxon-name-part-type="species" reg="pinguis">pinguis</tp:taxon-name-part></tp:taxon-name></italic> (Boeck, 1861) and <italic><tp:taxon-name><tp:taxon-name-part taxon-name-part-type="genus" reg="Orchomenella">O.</tp:taxon-name-part><tp:taxon-name-part taxon-name-part-type="species" reg="minuta">minuta</tp:taxon-name-part></tp:taxon-name></italic> (Krøyer, 1846) (Fig. <xref ref-type="fig" rid="F5">5</xref>). Morphologically, <italic><tp:taxon-name><tp:taxon-name-part taxon-name-part-type="genus" reg="Orchomenella">O.</tp:taxon-name-part><tp:taxon-name-part taxon-name-part-type="species" reg="compressa">compressa</tp:taxon-name-part></tp:taxon-name></italic> sp. nov. can be distinguished from <italic><tp:taxon-name><tp:taxon-name-part taxon-name-part-type="genus" reg="Orchomenella">O.</tp:taxon-name-part><tp:taxon-name-part taxon-name-part-type="species" reg="pinguis">pinguis</tp:taxon-name-part></tp:taxon-name></italic> by the unserrated posterior margin of epimera 2 and 3 (<xref ref-type="bibr" rid="B3">Boeck 1861</xref>; <xref ref-type="bibr" rid="B7">Gurjanova 1962</xref>; <xref ref-type="bibr" rid="B9">Hirayama 1986</xref>), and from <italic><tp:taxon-name><tp:taxon-name-part taxon-name-part-type="genus" reg="Orchomenella">O.</tp:taxon-name-part><tp:taxon-name-part taxon-name-part-type="species" reg="minuta">minuta</tp:taxon-name-part></tp:taxon-name></italic> by having three pairs of dorsal spines on the telson (<xref ref-type="bibr" rid="B7">Gurjanova 1962</xref>).</p><fig id="F5" position="float" orientation="portrait"><object-id xmlns:xlink="http://www.w3.org/1999/xlink" content-type="doi" xlink:type="simple">10.3897/zookeys.1184.111420.figure5</object-id><object-id xmlns:xlink="http://www.w3.org/1999/xlink" content-type="arpha" xlink:type="simple">5E59799D-2373-5687-809D-E08A0CA8F840</object-id><label>Figure 5.</label><caption><p>Phylogenetic relationships among <italic><tp:taxon-name><tp:taxon-name-part taxon-name-part-type="genus" reg="Orchomenella">Orchomenella</tp:taxon-name-part><tp:taxon-name-part taxon-name-part-type="species" reg="compressa">compressa</tp:taxon-name-part></tp:taxon-name></italic> sp. nov. and nine species of <italic><tp:taxon-name><tp:taxon-name-part taxon-name-part-type="genus" reg="Orchomenella">Orchomenella</tp:taxon-name-part></tp:taxon-name></italic> registered in GenBank, analyzed by the maximum-likelihood (ML) method with two <italic><tp:taxon-name><tp:taxon-name-part taxon-name-part-type="genus" reg="Orchomenyx">Orchomenyx</tp:taxon-name-part></tp:taxon-name></italic> species as outgroup taxa. Bootstrap values of ML (&gt;50) are indicated above branches of clades.</p></caption><graphic xmlns:xlink="http://www.w3.org/1999/xlink" xlink:href="zookeys-1184-261_article-111420__-g005.jpg" position="float" orientation="portrait" xlink:type="simple" id="oo_940244.jpg"><uri content-type="original_file" xlink:type="simple">https://binary.pensoft.net/fig/940244</uri></graphic></fig><p>The ML tree inferred from partial COI sequences from 10 species of <italic><tp:taxon-name><tp:taxon-name-part taxon-name-part-type="genus" reg="Orchomenella">Orchomenella</tp:taxon-name-part></tp:taxon-name></italic>, including the new species, is shown in Fig. <xref ref-type="fig" rid="F5">5</xref>. <italic><tp:taxon-name><tp:taxon-name-part taxon-name-part-type="genus" reg="Orchomenella">Orchomenella</tp:taxon-name-part><tp:taxon-name-part taxon-name-part-type="species" reg="compressa">compressa</tp:taxon-name-part></tp:taxon-name></italic> sp. nov. is clustered with <italic><tp:taxon-name><tp:taxon-name-part taxon-name-part-type="genus" reg="Orchomenella">O.</tp:taxon-name-part><tp:taxon-name-part taxon-name-part-type="species" reg="pinguis">pinguis</tp:taxon-name-part></tp:taxon-name></italic> and <italic><tp:taxon-name><tp:taxon-name-part taxon-name-part-type="genus" reg="Orchomenella">O.</tp:taxon-name-part><tp:taxon-name-part taxon-name-part-type="species" reg="minuta">minuta</tp:taxon-name-part></tp:taxon-name></italic> with high bootstrap support (100%). Interspecific genetic divergence (K2P) among these 10 species is summarized in Table <xref ref-type="table" rid="T2">2</xref>. The pairwise distance was 0.09%–0.21%. The new species is closest to <italic><tp:taxon-name><tp:taxon-name-part taxon-name-part-type="genus" reg="Orchomenella">O.</tp:taxon-name-part><tp:taxon-name-part taxon-name-part-type="species" reg="pinguis">pinguis</tp:taxon-name-part></tp:taxon-name></italic> and <italic><tp:taxon-name><tp:taxon-name-part taxon-name-part-type="genus" reg="Orchomenella">O.</tp:taxon-name-part><tp:taxon-name-part taxon-name-part-type="species" reg="minuta">minuta</tp:taxon-name-part></tp:taxon-name></italic> genetically (0.096 and 0.092, respectively), although morphological characters do not support this close relationship. It is a pity that the COI sequence of <italic><tp:taxon-name><tp:taxon-name-part taxon-name-part-type="genus" reg="Orchomenella">O.</tp:taxon-name-part><tp:taxon-name-part taxon-name-part-type="species" reg="tabasco">tabasco</tp:taxon-name-part></tp:taxon-name></italic>, which is morphologically most similar to <italic><tp:taxon-name><tp:taxon-name-part taxon-name-part-type="genus" reg="Orchomenella">O.</tp:taxon-name-part><tp:taxon-name-part taxon-name-part-type="species" reg="compressa">compressa</tp:taxon-name-part></tp:taxon-name></italic> sp. nov., is still unavailable. Of the species analyzed, <italic><tp:taxon-name><tp:taxon-name-part taxon-name-part-type="genus" reg="Orchomenella">O.</tp:taxon-name-part><tp:taxon-name-part taxon-name-part-type="species" reg="rotundifrons">rotundifrons</tp:taxon-name-part></tp:taxon-name></italic> (Barnard, 1932), is most genetically divergent from the new species (0.215) (<xref ref-type="bibr" rid="B8">Havermans et al. 2010</xref>; <xref ref-type="bibr" rid="B10">Hupalo et al. 2022</xref>).</p><table-wrap id="T2" position="float" orientation="portrait"><label>Table 2.</label><caption><p>Genetic divergence of the mitochondrial cytochrome c oxidase subunit I gene among the 10 species of <italic><tp:taxon-name><tp:taxon-name-part taxon-name-part-type="genus" reg="Orchomenella">Orchomenella</tp:taxon-name-part></tp:taxon-name></italic> calculated from Kimura 2-parameter corrected calculations.</p></caption><table id="TID0E65AE" rules="all"><tbody><tr><th rowspan="1" colspan="1"/><th rowspan="1" colspan="1" style="color: #231f20"><italic><tp:taxon-name><tp:taxon-name-part taxon-name-part-type="genus" reg="Orchomenella">O.</tp:taxon-name-part><tp:taxon-name-part taxon-name-part-type="species" reg="compressa">compressa</tp:taxon-name-part></tp:taxon-name></italic> sp. nov.</th><th rowspan="1" colspan="1" style="color: #231f20">
                    <italic>
                      <tp:taxon-name><tp:taxon-name-part taxon-name-part-type="genus" reg="Orchomenella">O.</tp:taxon-name-part><tp:taxon-name-part taxon-name-part-type="species" reg="pinguides">pinguides</tp:taxon-name-part></tp:taxon-name>
                    </italic>
                  </th><th rowspan="1" colspan="1" style="color: #231f20">
                    <italic>
                      <tp:taxon-name><tp:taxon-name-part taxon-name-part-type="genus" reg="Orchomenella">O.</tp:taxon-name-part><tp:taxon-name-part taxon-name-part-type="species" reg="franklini">franklini</tp:taxon-name-part></tp:taxon-name>
                    </italic>
                  </th><th rowspan="1" colspan="1" style="color: #231f20">
                    <italic>
                      <tp:taxon-name><tp:taxon-name-part taxon-name-part-type="genus" reg="Orchomenella">O.</tp:taxon-name-part><tp:taxon-name-part taxon-name-part-type="species" reg="gerulicorbis">gerulicorbis</tp:taxon-name-part></tp:taxon-name>
                    </italic>
                  </th><th rowspan="1" colspan="1" style="color: #231f20">
                    <italic>
                      <tp:taxon-name><tp:taxon-name-part taxon-name-part-type="genus" reg="Orchomenella">O.</tp:taxon-name-part><tp:taxon-name-part taxon-name-part-type="species" reg="pinguis">pinguis</tp:taxon-name-part></tp:taxon-name>
                    </italic>
                  </th><th rowspan="1" colspan="1" style="color: #231f20">
                    <italic>
                      <tp:taxon-name><tp:taxon-name-part taxon-name-part-type="genus" reg="Orchomenella">O.</tp:taxon-name-part><tp:taxon-name-part taxon-name-part-type="species" reg="minuta">minuta</tp:taxon-name-part></tp:taxon-name>
                    </italic>
                  </th><th rowspan="1" colspan="1" style="color: #231f20">
                    <italic>
                      <tp:taxon-name><tp:taxon-name-part taxon-name-part-type="genus" reg="Orchomenella">O.</tp:taxon-name-part><tp:taxon-name-part taxon-name-part-type="species" reg="cavimanus">cavimanus</tp:taxon-name-part></tp:taxon-name>
                    </italic>
                  </th><th rowspan="1" colspan="1" style="color: #231f20">
                    <italic>
                      <tp:taxon-name><tp:taxon-name-part taxon-name-part-type="genus" reg="Orchomenella">O.</tp:taxon-name-part><tp:taxon-name-part taxon-name-part-type="species" reg="rotundifrons">rotundifrons</tp:taxon-name-part></tp:taxon-name>
                    </italic>
                  </th><th rowspan="1" colspan="1" style="color: #231f20">
                    <italic>
                      <tp:taxon-name><tp:taxon-name-part taxon-name-part-type="genus" reg="Orchomenella">O.</tp:taxon-name-part><tp:taxon-name-part taxon-name-part-type="species" reg="infinita">infinita</tp:taxon-name-part></tp:taxon-name>
                    </italic>
                  </th><th rowspan="1" colspan="1" style="color: #231f20">
                    <italic>
                      <tp:taxon-name><tp:taxon-name-part taxon-name-part-type="genus" reg="Orchomenella">O.</tp:taxon-name-part><tp:taxon-name-part taxon-name-part-type="species" reg="acanthura">acanthura</tp:taxon-name-part></tp:taxon-name>
                    </italic>
                  </th></tr><tr><td rowspan="1" colspan="1" style="color: #231f20"><italic><tp:taxon-name><tp:taxon-name-part taxon-name-part-type="genus" reg="Orchomenella">O.</tp:taxon-name-part><tp:taxon-name-part taxon-name-part-type="species" reg="compressa">compressa</tp:taxon-name-part></tp:taxon-name></italic> sp. nov.</td><td rowspan="1" colspan="1" style="color: #231f20">n/c</td><td rowspan="1" colspan="1"/><td rowspan="1" colspan="1"/><td rowspan="1" colspan="1"/><td rowspan="1" colspan="1"/><td rowspan="1" colspan="1"/><td rowspan="1" colspan="1"/><td rowspan="1" colspan="1"/><td rowspan="1" colspan="1"/><td rowspan="1" colspan="1"/></tr><tr><td rowspan="1" colspan="1" style="color: #231f20">
                    <italic>
                      <tp:taxon-name><tp:taxon-name-part taxon-name-part-type="genus" reg="Orchomenella">O.</tp:taxon-name-part><tp:taxon-name-part taxon-name-part-type="species" reg="pinguides">pinguides</tp:taxon-name-part></tp:taxon-name>
                    </italic>
                  </td><td rowspan="1" colspan="1" style="color: #231f20">0.198</td><td rowspan="1" colspan="1" style="color: #231f20">0.066</td><td rowspan="1" colspan="1"/><td rowspan="1" colspan="1"/><td rowspan="1" colspan="1"/><td rowspan="1" colspan="1"/><td rowspan="1" colspan="1"/><td rowspan="1" colspan="1"/><td rowspan="1" colspan="1"/><td rowspan="1" colspan="1"/></tr><tr><td rowspan="1" colspan="1" style="color: #231f20">
                    <italic>
                      <tp:taxon-name><tp:taxon-name-part taxon-name-part-type="genus" reg="Orchomenella">O.</tp:taxon-name-part><tp:taxon-name-part taxon-name-part-type="species" reg="franklini">franklini</tp:taxon-name-part></tp:taxon-name>
                    </italic>
                  </td><td rowspan="1" colspan="1" style="color: #231f20">0.198</td><td rowspan="1" colspan="1" style="color: #231f20">0.110</td><td rowspan="1" colspan="1" style="color: #231f20">0.000</td><td rowspan="1" colspan="1"/><td rowspan="1" colspan="1"/><td rowspan="1" colspan="1"/><td rowspan="1" colspan="1"/><td rowspan="1" colspan="1"/><td rowspan="1" colspan="1"/><td rowspan="1" colspan="1"/></tr><tr><td rowspan="1" colspan="1" style="color: #231f20">
                    <italic>
                      <tp:taxon-name><tp:taxon-name-part taxon-name-part-type="genus" reg="Orchomenella">O.</tp:taxon-name-part><tp:taxon-name-part taxon-name-part-type="species" reg="gerulicorbis">gerulicorbis</tp:taxon-name-part></tp:taxon-name>
                    </italic>
                  </td><td rowspan="1" colspan="1" style="color: #231f20">0.204</td><td rowspan="1" colspan="1" style="color: #231f20">0.149</td><td rowspan="1" colspan="1" style="color: #231f20">0.156</td><td rowspan="1" colspan="1" style="color: #231f20">n/c</td><td rowspan="1" colspan="1"/><td rowspan="1" colspan="1"/><td rowspan="1" colspan="1"/><td rowspan="1" colspan="1"/><td rowspan="1" colspan="1"/><td rowspan="1" colspan="1"/></tr><tr><td rowspan="1" colspan="1" style="color: #231f20">
                    <italic>
                      <tp:taxon-name><tp:taxon-name-part taxon-name-part-type="genus" reg="Orchomenella">O.</tp:taxon-name-part><tp:taxon-name-part taxon-name-part-type="species" reg="pinguis">pinguis</tp:taxon-name-part></tp:taxon-name>
                    </italic>
                  </td><td rowspan="1" colspan="1" style="color: #231f20">0.096</td><td rowspan="1" colspan="1" style="color: #231f20">0.203</td><td rowspan="1" colspan="1" style="color: #231f20">0.210</td><td rowspan="1" colspan="1" style="color: #231f20">0.208</td><td rowspan="1" colspan="1" style="color: #231f20">n/c</td><td rowspan="1" colspan="1"/><td rowspan="1" colspan="1"/><td rowspan="1" colspan="1"/><td rowspan="1" colspan="1"/><td rowspan="1" colspan="1"/></tr><tr><td rowspan="1" colspan="1" style="color: #231f20">
                    <italic>
                      <tp:taxon-name><tp:taxon-name-part taxon-name-part-type="genus" reg="Orchomenella">O.</tp:taxon-name-part><tp:taxon-name-part taxon-name-part-type="species" reg="minuta">minuta</tp:taxon-name-part></tp:taxon-name>
                    </italic>
                  </td><td rowspan="1" colspan="1" style="color: #231f20">0.092</td><td rowspan="1" colspan="1" style="color: #231f20">0.205</td><td rowspan="1" colspan="1" style="color: #231f20">0.206</td><td rowspan="1" colspan="1" style="color: #231f20">0.204</td><td rowspan="1" colspan="1" style="color: #231f20">0.109</td><td rowspan="1" colspan="1" style="color: #231f20">0</td><td rowspan="1" colspan="1"/><td rowspan="1" colspan="1"/><td rowspan="1" colspan="1"/><td rowspan="1" colspan="1"/></tr><tr><td rowspan="1" colspan="1" style="color: #231f20">
                    <italic>
                      <tp:taxon-name><tp:taxon-name-part taxon-name-part-type="genus" reg="Orchomenella">O.</tp:taxon-name-part><tp:taxon-name-part taxon-name-part-type="species" reg="cavimanus">cavimanus</tp:taxon-name-part></tp:taxon-name>
                    </italic>
                  </td><td rowspan="1" colspan="1" style="color: #231f20">0.180</td><td rowspan="1" colspan="1" style="color: #231f20">0.141</td><td rowspan="1" colspan="1" style="color: #231f20">0.142</td><td rowspan="1" colspan="1" style="color: #231f20">0.125</td><td rowspan="1" colspan="1" style="color: #231f20">0.181</td><td rowspan="1" colspan="1" style="color: #231f20">0.181</td><td rowspan="1" colspan="1"/><td rowspan="1" colspan="1"/><td rowspan="1" colspan="1"/><td rowspan="1" colspan="1"/></tr><tr><td rowspan="1" colspan="1" style="color: #231f20">
                    <italic>
                      <tp:taxon-name><tp:taxon-name-part taxon-name-part-type="genus" reg="Orchomenella">O.</tp:taxon-name-part><tp:taxon-name-part taxon-name-part-type="species" reg="rotundifrons">rotundifrons</tp:taxon-name-part></tp:taxon-name>
                    </italic>
                  </td><td rowspan="1" colspan="1" style="color: #231f20">0.215</td><td rowspan="1" colspan="1" style="color: #231f20">0.170</td><td rowspan="1" colspan="1" style="color: #231f20">0.152</td><td rowspan="1" colspan="1" style="color: #231f20">0.139</td><td rowspan="1" colspan="1" style="color: #231f20">0.214</td><td rowspan="1" colspan="1" style="color: #231f20">0.205</td><td rowspan="1" colspan="1" style="color: #231f20">0.010</td><td rowspan="1" colspan="1"/><td rowspan="1" colspan="1"/><td rowspan="1" colspan="1"/></tr><tr><td rowspan="1" colspan="1" style="color: #231f20">
                    <italic>
                      <tp:taxon-name><tp:taxon-name-part taxon-name-part-type="genus" reg="Orchomenella">O.</tp:taxon-name-part><tp:taxon-name-part taxon-name-part-type="species" reg="infinita">infinita</tp:taxon-name-part></tp:taxon-name>
                    </italic>
                  </td><td rowspan="1" colspan="1" style="color: #231f20">0.164</td><td rowspan="1" colspan="1" style="color: #231f20">0.190</td><td rowspan="1" colspan="1" style="color: #231f20">0.178</td><td rowspan="1" colspan="1" style="color: #231f20">0.176</td><td rowspan="1" colspan="1" style="color: #231f20">0.190</td><td rowspan="1" colspan="1" style="color: #231f20">0.170</td><td rowspan="1" colspan="1" style="color: #231f20">0.186</td><td rowspan="1" colspan="1" style="color: #231f20">n/c</td><td rowspan="1" colspan="1"/><td rowspan="1" colspan="1"/></tr><tr><td rowspan="1" colspan="1" style="color: #231f20">
                    <italic>
                      <tp:taxon-name><tp:taxon-name-part taxon-name-part-type="genus" reg="Orchomenella">O.</tp:taxon-name-part><tp:taxon-name-part taxon-name-part-type="species" reg="acanthura">acanthura</tp:taxon-name-part></tp:taxon-name>
                    </italic>
                  </td><td rowspan="1" colspan="1" style="color: #231f20">0.190</td><td rowspan="1" colspan="1" style="color: #231f20">0.177</td><td rowspan="1" colspan="1" style="color: #231f20">0.167</td><td rowspan="1" colspan="1" style="color: #231f20">0.158</td><td rowspan="1" colspan="1" style="color: #231f20">0.210</td><td rowspan="1" colspan="1" style="color: #231f20">0.198</td><td rowspan="1" colspan="1" style="color: #231f20">0.169</td><td rowspan="1" colspan="1" style="color: #231f20">0.192</td><td rowspan="1" colspan="1" style="color: #231f20">0.134</td><td rowspan="1" colspan="1" style="color: #231f20">n/c</td></tr></tbody></table></table-wrap></tp:treatment-sec><ref-list><ref id="B1"><mixed-citation xmlns:xlink="http://www.w3.org/1999/xlink" xlink:type="simple"><person-group><name name-style="western"><surname>Barnard</surname><given-names>JL</given-names></name></person-group> (<year>1967</year>) <article-title>Bathyal and abyssal gammaridean <tp:taxon-name><tp:taxon-name-part taxon-name-part-type="order">Amphipoda</tp:taxon-name-part></tp:taxon-name> of Cedros Trench, Baja California.</article-title><source>Bulletin – United States National Museum</source><volume>260</volume>: <fpage>1</fpage>–<lpage>205</lpage>. <ext-link xlink:href="10.5479/si.03629236.260.1" ext-link-type="doi" xlink:type="simple">https://doi.org/10.5479/si.03629236.260.1</ext-link></mixed-citation></ref><ref id="B3"><mixed-citation xmlns:xlink="http://www.w3.org/1999/xlink" xlink:type="simple"><person-group><name name-style="western"><surname>Boeck</surname><given-names>A</given-names></name></person-group> (<year>1861</year>) <article-title>Bemaerkninger Angaaende de Ved de Norske Kyster forekommende Amphipoder.</article-title><source>Forhandlinger Skandinaviske Naturforskeres Ottende</source><volume>8</volume>: <fpage>631</fpage>–<lpage>677</lpage>.</mixed-citation></ref><ref id="B7"><mixed-citation xmlns:xlink="http://www.w3.org/1999/xlink" xlink:type="simple"><person-group><name name-style="western"><surname>Gurjanova</surname><given-names>E</given-names></name></person-group> (<year>1962</year>) <article-title>Bokoplavy severnoi chasti Tikhogo okeana (<tp:taxon-name><tp:taxon-name-part taxon-name-part-type="order">Amphipoda</tp:taxon-name-part></tp:taxon-name>, <tp:taxon-name><tp:taxon-name-part taxon-name-part-type="suborder">Gammaridea</tp:taxon-name-part></tp:taxon-name>). Chast 1. [Amphipods of the northern part of Pacific Ocean (<tp:taxon-name><tp:taxon-name-part taxon-name-part-type="order">Amphipoda</tp:taxon-name-part></tp:taxon-name>, <tp:taxon-name><tp:taxon-name-part taxon-name-part-type="suborder">Gammaridea</tp:taxon-name-part></tp:taxon-name>). Part 1.] Opredeliteli po faune SSSR.</article-title><source>Akademiia Nauk SSSR</source><volume>74</volume>: <fpage>1</fpage>–<lpage>440</lpage>. [In Russian]</mixed-citation></ref><ref id="B9"><mixed-citation xmlns:xlink="http://www.w3.org/1999/xlink" xlink:type="simple"><person-group><name name-style="western"><surname>Hirayama</surname><given-names>A</given-names></name></person-group> (<year>1986</year>) <article-title>Taxonomic studies on the shallow water gammaridean <tp:taxon-name><tp:taxon-name-part taxon-name-part-type="order">Amphipoda</tp:taxon-name-part></tp:taxon-name> of west Kyushu, Japan. VI. <tp:taxon-name><tp:taxon-name-part taxon-name-part-type="family">Lysianassidae</tp:taxon-name-part></tp:taxon-name> (<italic><tp:taxon-name><tp:taxon-name-part taxon-name-part-type="genus">Orchomene</tp:taxon-name-part></tp:taxon-name></italic>), <italic><tp:taxon-name><tp:taxon-name-part taxon-name-part-type="genus">Megaluropus</tp:taxon-name-part></tp:taxon-name></italic> family group, Melitides (<italic><tp:taxon-name><tp:taxon-name-part taxon-name-part-type="genus">Cottesloe</tp:taxon-name-part></tp:taxon-name></italic>, <italic><tp:taxon-name><tp:taxon-name-part taxon-name-part-type="genus">Jerbarnia</tp:taxon-name-part></tp:taxon-name></italic>, <italic><tp:taxon-name><tp:taxon-name-part taxon-name-part-type="genus">Maera</tp:taxon-name-part></tp:taxon-name></italic>, <italic><tp:taxon-name><tp:taxon-name-part taxon-name-part-type="genus">Ceradocus</tp:taxon-name-part></tp:taxon-name></italic>, <italic><tp:taxon-name><tp:taxon-name-part taxon-name-part-type="genus">Eriopisella</tp:taxon-name-part></tp:taxon-name></italic>, <italic><tp:taxon-name><tp:taxon-name-part taxon-name-part-type="genus">Dulichiella</tp:taxon-name-part></tp:taxon-name></italic>).</article-title><source>Publications of the Seto Marine Biological Laboratory</source><volume>3</volume>(<issue>1–2</issue>): <fpage>1</fpage>–<lpage>36</lpage>. <ext-link xlink:href="10.5134/176120" ext-link-type="doi" xlink:type="simple">https://doi.org/10.5134/176120</ext-link></mixed-citation></ref><ref id="B8"><mixed-citation xmlns:xlink="http://www.w3.org/1999/xlink" xlink:type="simple"><person-group><name name-style="western"><surname>Havermans</surname><given-names>C</given-names></name><name name-style="western"><surname>Nagy</surname><given-names>ZT</given-names></name><name name-style="western"><surname>Sonet</surname><given-names>G</given-names></name><name name-style="western"><surname>De Broyer</surname><given-names>C</given-names></name><name name-style="western"><surname>Martin</surname><given-names>P</given-names></name></person-group> (<year>2010</year>) <article-title>Incongruence between molecular phylogeny and morphological classification in amphipod crustaceans: A case study of Antarctic lysianassoids.</article-title><source>Molecular Phylogenetics and Evolution</source><volume>55</volume>(<issue>1</issue>): <fpage>202</fpage>–<lpage>209</lpage>. <ext-link xlink:href="10.1016/j.ympev.2009.10.025" ext-link-type="doi" xlink:type="simple">https://doi.org/10.1016/j.ympev.2009.10.025</ext-link></mixed-citation></ref><ref id="B10"><mixed-citation xmlns:xlink="http://www.w3.org/1999/xlink" xlink:type="simple"><person-group><name name-style="western"><surname>Hupalo</surname><given-names>K</given-names></name><name name-style="western"><surname>Copilas-Ciocianu</surname><given-names>D</given-names></name><name name-style="western"><surname>Leese</surname><given-names>F</given-names></name><name name-style="western"><surname>Weiss</surname><given-names>M</given-names></name></person-group> (<year>2022</year>) <article-title>Morphology, nuclear SNPs and mate selection reveal that COI barcoding overestimates species diversity in a Mediterranean freshwater amphipod by an order of magnitude.</article-title><source>Cladistics</source><volume>39</volume>(<issue>2</issue>): <fpage>129</fpage>–<lpage>143</lpage>. <ext-link xlink:href="10.1111/cla.12520" ext-link-type="doi" xlink:type="simple">https://doi.org/10.1111/cla.12520</ext-link></mixed-citation></ref></ref-list></tp:taxon-treatment>
